# Supplementary material for: Discovery of TNG908: A Selective, Brain Penetrant, MTA-Cooperative PRMT5 Inhibitor That Is Synthetically Lethal with MTAP-Deleted Cancers
Source: J Med Chem. 2024 Apr 10;67(8):6064–80. doi: 10.1021/acs.jmedchem.4c00133 (PMC11056935; doi:10.1021/acs.jmedchem.4c00133)
Supplement: Supplementary file 2 — jm4c00133_si_002.csv [file jm4c00133_si_002.csv]

Compound number	SMILES	PRMT5 biochemical IC50 + MTA, μM	PRMT5 biochemical IC50 + SAM, μM	SDMA IC50 HAP1, MTAP null, μM	SDMA IC50 HAP1, MTAP WT, μM	Viability GI50, MTAP null, μM	Viability Selectivity
1	CC1=CC(NC(C(N2C(C3=CC=CN3C)CCCC2)=O)=O)=CN=C1	4	4
1R	CC1=CC(NC(C(N2[C@@H](C3=CC=CN3C)CCCC2)=O)=O)=CN=C1	2	2
1S	CC1=CC(NC(C(N2[C@H](C3=CC=CN3C)CCCC2)=O)=O)=CN=C1	33	56
2R	CC1=CC(NC(C(N2[C@@H](C3=CC=CC=C3)CCCC2)=O)=O)=CN=C1	1	2
2S	CC1=CC(NC(C(N2[C@H](C3=CC=CC=C3)CCCC2)=O)=O)=CN=C1	36	49
3	CC1=CC(NC(C(N2C(C3=CN=CN3C)CCCC2)=O)=O)=CN=C1	7	10
4	CC1=CC(NC(C(N2C(C3=CC=NN3C)CCCC2)=O)=O)=CN=C1	3	5
5	CC1=CC(NC(C(N2C(C3=CC=NN3)CCCC2)=O)=O)=CN=C1	6	25
6	CC1=CC(NC(C(N2C(C3=NC=CC=C3)CCCC2)=O)=O)=CN=C1	5	13
7	CC1=CC(NC(C(N2C(C3=CN=CC=C3)CCCC2)=O)=O)=CN=C1	7	15
8	CC1=CC(NC(C(N2C(C3=CC=NC=C3)CCCC2)=O)=O)=CN=C1	4	13
9	CC1=CC(NC(C(N2C(C)CCCC2)=O)=O)=CN=C1	38	38
10	CC1=CC(NC(C(N2C(C3CCCCC3)CCCC2)=O)=O)=CN=C1	1	6
11	CC1=CC(NC(C(N2[C@@H](C3=CC=CC=C3)CCCC2)=O)=O)=C(C)N=C1	>125	>125
12	CC1=CC(NC(C(N2[C@@H](C3=CC=CC=C3)CCCC2)=O)=O)=CN=C1C	0.06	0.2	3.5	>10
13	CC1=C(C)C(NC(C(N2[C@@H](C3=CC=CC=C3)CCCC2)=O)=O)=CN=C1	0.9	11
14	CC1=CC(N(C)C(C(N2[C@@H](C3=CC=CC=C3)CCCC2)=O)=O)=CN=C1	>125	>125
15	CC1=CC(NC(C(N2[C@@H](C3=CC=CC=C3)CCC[C@H]2C)=O)=O)=CN=C1	0.3	0.5
16	CC1=CC(NC(C(N2[C@@H](C3=CC=CC=C3)CC[C@H](C)C2)=O)=O)=CN=C1	0.05	0.08	3.5	>10
17	CC1=CC(NC(C(N2[C@@H](C3=CC=CC=C3)CC[C@@H](C)C2)=O)=O)=CN=C1	2	3
18	CC1=CC(NC(C(N2[C@@H](C3=CC=CC=C3)C[C@H](C)CC2)=O)=O)=CN=C1	0.5	6
19	CC1=CC(NC(C(N2[C@@H](C3=CC=CC=C3)C[C@@H](C)CC2)=O)=O)=CN=C1	0.5	3
20	CC1=CC(NC(C(N2[C@@H](C3=CC=CC=C3)[C@H](C)CCC2)=O)=O)=CN=C1	3	5
21	CC1=CC(NC(C(N2[C@@H](C3=CC=CC=C3)[C@@H](C)CCC2)=O)=O)=CN=C1	4	40
22	CC1=CC(NC(C(N2[C@@H](C3=CC=CC=C3)CC[C@H](C)[C@H]2C)=O)=O)=CN=C1	0.2	0.6	4.5	>10
23	CC1=CC(NC(C(N2[C@@H](C3=CC=CC=C3)CC[C@H](C)C2)=O)=O)=CN=C1N			0.017		0.42	14
24	O=C(C(N1[C@@H](C2=CC=CC=C2)CC[C@H](C)C1)=O)NC3=CN=CC(C(N)=O)=C3			0.029		0.66	30
25	O=C(N1[C@@H](C2=CC=CC=C2)CC[C@H](C)C1)C3=CC(N=C(N)C(C)=C4)=C4N3			0.11		1.6	11
26	O=C(N1[C@@H](C2=CC=CC=C2)CC[C@H](C)C1)C3=CC=C(N=C(N)C(C)=C4)C4=C3			0.072		0.89	12
27	O=C(N1[C@@H](C2=CC=CC=C2)CC[C@H](C)C1)C3=NC=C(N=C(N)C(C)=C4)C4=C3			0.4		>10
28	CC1=CC(NC(C(N2[C@@H](C3=CC=C(O)C=C3)CC[C@H](C)C2)=O)=O)=CN=C1N			0.01		0.06	23
29	O=C(C(N1[C@@H](C2=CC=C(O)C=C2)CC[C@H](C)C1)=O)NC3=CN=CC(C(N)=O)=C3			0.01		0.19	75
30	CC1=CC(NC(C(N2[C@@H](C3=CC=C(NN=C4)C4=C3)CC[C@H](C)C2)=O)=O)=CN=C1N			0.07		0.046	21
31	O=C(C(N1[C@@H](C2=CC=C(NN=C3)C3=C2)CC[C@H](C)C1)=O)NC4=CN=CC(C(N)=O)=C4			0.16		0.6	31
32	CC1=CC(NC(C(N2[C@@H](C3=CC=C(NC=C4)C4=C3)CC[C@H](C)C2)=O)=O)=CN=C1N			0.013		0.1	22
33	O=C(C(N1[C@@H](C2=CC=C(NC=C3)C3=C2)CC[C@H](C)C1)=O)NC4=CN=CC(C(N)=O)=C4			0.041		0.26	74
34	CC1=CC(NC(C(N2[C@@H](C3=CC=C(NC=N4)C4=C3)CC[C@H](C)C2)=O)=O)=CN=C1N			0.014		0.15	22
35	O=C(C(N1[C@@H](C2=CC=C(NC=N3)C3=C2)CC[C@H](C)C1)=O)NC4=CN=CC(C(N)=O)=C4			0.29		4.5	>5
36	CC1=CC(NC(C(N2[C@@H](C3=CC=C(NC(C4)=O)C4=C3)CC[C@H](C)C2)=O)=O)=CN=C1N			0.07		0.059	20
37	O=C(C(N1[C@@H](C2=CC=C(NC3=O)C(C3)=C2)CC[C@H](C)C1)=O)NC4=CN=CC(C(N)=O)=C4			0.062		1.5	>13
38	CC1=CC(NC(C(N2[C@@H](C3=CC=C(NC(CC4)=O)C4=C3)CC[C@H](C)C2)=O)=O)=CN=C1N			0.08		0.05	17
39	O=C(C(N1[C@@H](C2=CC=C(NC(CC3)=O)C3=C2)CC[C@H](C)C1)=O)NC4=CN=CC(C(N)=O)=C4			0.092		1	19
40	CC1=CC(NC(C(N2[C@@H](C3=CC=C(C(F)F)C=C3)CC[C@H](C)C2)=O)=O)=CN=C1N			0.054		0.92	3
41	O=C(C(N1[C@@H](C2=CC=C(C(F)F)C=C2)CC[C@H](C)C1)=O)NC3=CN=CC(C(N)=O)=C3			0.055		1.8	11
42	CC1=CC(NC(C(N2[C@@H](C3=CC=C(C=NC=C4)C4=C3)CC[C@H](C)C2)=O)=O)=CN=C1N			0.011		0.21	12
43	O=C(C(N1[C@@H](C2=CC=C(C=NC=C3)C3=C2)CC[C@H](C)C1)=O)NC4=CN=CC(C(N)=O)=C4			0.02		0.84	24
44	O=C(C(N1[C@@H](C2=CC=C(SC=N3)C3=C2)CC[C@H](C)C1)=O)NC4=CN=CC(C(N)=O)=C4			0.012		0.21	79
TNG908	CC1=CC(NC(C(N2[C@@H](C3=CC=C(SC=N4)C4=C3)CC[C@H](C)C2)=O)=O)=CN=C1N			0.09		0.1	15
45	O=C(C(N1[C@@H](C2=CC=CC=C2)CC[C@H](C)C1)=O)NC3=CN=C(OC)C(C(N)=O)=C3					0.74	27
46	O=C(C(N1[C@@H](C2=CC=C(O)C=C2)CC[C@H](C)C1)=O)NC3=CN=C(OC)C(C(N)=O)=C3					0.077	110
47	O=C(C(N1[C@@H](C2=CC=C(SC=N3)C3=C2)CC[C@H](C)C1)=O)NC4=CN=C(OC)C(C(N)=O)=C4					0.15	95
